# Supplementary material for: Counterfactual scenarios reveal historical impact of cropland management on soil organic carbon stocks in the United States
Source: Sci Rep. 2023 Sep 4;13:14564. doi: 10.1038/s41598-023-41307-x (PMC10477333; doi:10.1038/s41598-023-41307-x)
Supplement: Supplementary file 1 — Supplementary Information 1. [file 41598_2023_41307_MOESM1_ESM.xlsx]

## Sheet: Table
Experimental Site	Crop Systems	Tillage	Inorganic nitrogen fertilizer additions	Organic matter addition	Year	Observed SOC (g C m-2)	Modeled SOC (g C m-2)
Akola, India	sorghum-wheat	FT	Yes	No	1988	1739	1753.55
Akola, India	sorghum-wheat	FT	No	No	2001	1234	1608.13
Akola, India	sorghum-wheat	FT	Yes	Yes	2001	2390	2930.2
Akola, India	sorghum-wheat	FT	Yes	No	2001	2211	2108.28
Arlington, Wisconsin, USA	continuous corn	FT	No	No	1993	7402	5642.07
Arlington, Wisconsin, USA	continuous corn	FT	initially no, then high N rate	No	1993	7850	6237
Arlington, Wisconsin, USA	continuous corn	FT	initially high N rate, then no N addition	No	1993	8713	6731
Arlington, Wisconsin, USA	continuous corn	FT	Yes	No	1993	8259	6903
Arlington, Wisconsin, USA	longterm cropping ending in continuous corn	FT	Yes	No	2000	5099	5806
Arvada, Wyoming, USA	set-aside grass	NT	No	No	1993	6085	11428
Arvada, Wyoming, USA	set-aside grass + N fert	NT	Yes	No	1993	6220	11430
Arvada, Wyoming, USA	longterm cropping	FT	Yes	No	1993	6194	10933
Arvada, Wyoming, USA	recent cropping	FT	Yes	No	1993	6092	20668
Arvada, Wyoming, USA	longterm cropping	RT	Yes	No	1992	2890	5440
Bad Lauchstädt, Germany	root crops-small grain	FT	No	No	1956	6106	5182
Bad Lauchstädt, Germany	root crops-small grain	FT	No	No	1972	6687	5071
Bad Lauchstädt, Germany	root crops-small grain	FT	No	No	1976	6888	5042
Bad Lauchstädt, Germany	root crops-small grain	FT	No	No	1980	6933	5019
Bad Lauchstädt, Germany	root crops-small grain	FT	No	No	1984	6986	4999
Bad Lauchstädt, Germany	root crops-small grain	FT	No	No	1988	6861	4974
Bad Lauchstädt, Germany	root crops-small grain	FT	No	No	1991	6512	4958
Bad Lauchstädt, Germany	root crops-small grain	FT	No	No	1992	6575	4951
Bad Lauchstädt, Germany	root crops-small grain	FT	No	Yes	1956	6106	5183
Bad Lauchstädt, Germany	root crops-small grain	FT	No	Yes	1998	6075	4692
Bad Lauchstädt, Germany	root crops-small grain	FT	No	Yes	1956	8032	6735.34
Bad Lauchstädt, Germany	root crops-small grain	FT	No	Yes	1972	9476	5353.42
Bad Lauchstädt, Germany	root crops-small grain	FT	No	Yes	1976	9346	5226.48
Bad Lauchstädt, Germany	root crops-small grain	FT	No	Yes	1980	9267	5137.05
Bad Lauchstädt, Germany	root crops-small grain	FT	No	Yes	1984	9393	5069.3
Bad Lauchstädt, Germany	root crops-small grain	FT	No	Yes	1988	9794	5014.43
Bad Lauchstädt, Germany	root crops-small grain	FT	No	Yes	1991	9185	4979.48
Bad Lauchstädt, Germany	root crops-small grain	FT	No	Yes	1992	9220	4970.38
Beijing Province, China	high input corn	FT	Yes	Yes	2005	3377	2648.47
Beijing Province, China	medium input corn	FT	Yes	Yes	2005	3090	2046
Beijing Province, China	low input corn	FT	Yes	No	2005	3197	1999.02
Big Spring, Texas, USA	long-term cotton cropping	FT	Yes	Yes	1992	350	1396
Brazos River floodplain, Texas, USA	continuous soybeans	FT	No	No	2002	3342	4007
Brazos River floodplain, Texas, USA	continuous soybeans	NT	No	No	2002	4090	4418
Brazos River floodplain, Texas, USA	sorghum-wheat-soybean	FT	Yes	No	2002	3989	4664
Brazos River floodplain, Texas, USA	sorghum-wheat-soybean	NT	Yes	No	2002	4809	5515
Brazos River floodplain, Texas, USA	wheat-soybean	FT	Yes	No	2002	3645	4009
Brazos River floodplain, Texas, USA	wheat-soybean	NT	Yes	No	2002	4553	4389
Breton, Alberta, Canada	spring wheat -fallow	FT	No	No	1992	4374	5908
Breton, Alberta, Canada	spring wheat -fallow	FT	Yes	No	1992	5426	6081
Breton, Alberta, Canada	spring wheat -fallow	FT	No	Yes	1992	5760	6807
Breton, Alberta, Canada	wheat-oat-barley-forage	FT	No	No	1992	6124	6632.05
Breton, Alberta, Canada	wheat-oat-barley-forage	FT	Yes	No	1992	6761	6720.05
Breton, Alberta, Canada	wheat-oat-barley-forage	FT	No	Yes	1992	7863	7376.15
Burleson, Texas, USA	long-term corn cropping	FT	Yes	No	1998	5080	6359
Bushland, Texas, USA	wheat-sorghum-fallow	NT	Yes	No	1993	3528	8487
Bushland, Texas, USA	wheat-sorghum-fallow	RT	Yes	No	1993	3383	8125
Bushland, Texas, USA	continuous winter wheat	NT	Yes	No	1993	3729	8773
Bushland, Texas, USA	continuous winter wheat	RT	Yes	No	1993	3669	8519
Calloway County, Missouri, USA	longterm cropping ending in corn-soybean	FT	Yes	No	2005	3990	5556
Colby, Kansas, USA	longterm cropping ending in fallow-wheat	RT	Yes	No	1992	3090	5111
Davis, California, USA	tomato-wheat	FT	Yes	No	1996	3553	3479.41
Davis, California, USA	tomato-safflower-corn-wheat;beans	FT	Yes	No	1996	3676	3503.65
Delhi, Ontario, Canada	continuous corn	FT	Yes	No	1994	2027	1516
Delhi, Ontario, Canada	continuous corn	NT	Yes	No	1994	1906	1669
Dixon Springs, Illinois, USA	corn-soybean	RT	Yes	No	1989	3498	4774
Dixon Springs, Illinois, USA	corn-soybean	RT	Yes	No	1990	2866	4832
Dixon Springs, Illinois, USA	corn-soybean	RT	Yes	No	1991	3205	4873
Dixon Springs, Illinois, USA	corn-soybean	RT	Yes	No	1992	3544	4954
Dixon Springs, Illinois, USA	corn-soybean	RT	Yes	No	2000	3460	5387
Dixon Springs, Illinois, USA	corn-soybean	RT	Yes	No	2003	3510	5467
Dixon Springs, Illinois, USA	corn-soybean	RT	Yes	No	2007	2640	5573
Dixon Springs, Illinois, USA	corn-soybean	RT	Yes	No	2009	2580	5647
Dixon Springs, Illinois, USA	corn-soybean	NT	Yes	No	1989	3471	4813
Dixon Springs, Illinois, USA	corn-soybean	NT	Yes	No	1990	3664	4897
Dixon Springs, Illinois, USA	corn-soybean	NT	Yes	No	1991	3558	4972
Dixon Springs, Illinois, USA	corn-soybean	NT	Yes	No	1992	3538	5070
Dixon Springs, Illinois, USA	corn-soybean	NT	Yes	No	2000	3650	5795
Dixon Springs, Illinois, USA	corn-soybean	NT	Yes	No	2003	3920	6012
Dixon Springs, Illinois, USA	corn-soybean	NT	Yes	No	2007	3430	6271
Dixon Springs, Illinois, USA	corn-soybean	NT	Yes	No	2009	3550	6414
Dixon Springs, Illinois, USA	corn-soybean	FT	Yes	No	1989	3252	4760
Dixon Springs, Illinois, USA	corn-soybean	FT	Yes	No	1990	2653	4834
Dixon Springs, Illinois, USA	corn-soybean	FT	Yes	No	1991	3378	4846
Dixon Springs, Illinois, USA	corn-soybean	FT	Yes	No	1992	3259	4931
Dixon Springs, Illinois, USA	corn-soybean	FT	Yes	No	2000	2910	5225
Dixon Springs, Illinois, USA	corn-soybean	FT	Yes	No	2003	2840	5193
Dixon Springs, Illinois, USA	corn-soybean	FT	Yes	No	2007	2380	5206
Dixon Springs, Illinois, USA	corn-soybean	FT	Yes	No	2009	2640	5257
East Lansing, Michigan, USA	mostly continuous corn	FT	Yes	No	1992	9285	3822
East Lansing, Michigan, USA	mostly continuous corn	NT	Yes	No	1992	10223	4742.93
East Lansing, Michigan, USA	mostly continuous corn	NT	Yes	No	1992	10029	4544
East Lansing, Michigan, USA	mostly continuous corn	NT	Yes	No	1992	10598	4627
Eldorado do Sul, Brazil	oats-maize	FT	No	No	1994	4460	2363.49
Eldorado do Sul, Brazil	oats-maize	NT	No	No	1994	5020	2768.07
Eldorado do Sul, Brazil	oats+vetch/maize+cowpea	FT	No	No	1994	4920	3344.35
Eldorado do Sul, Brazil	oats+vetch/maize+cowpea	NT	No	No	1994	5660	4149.25
Fermilab, Batavia, Illinois, USA	longterm cropping ending in corn-soybean	RT	Yes	No	1999	10421	10683
Grant County, North Dakota, USA	spring wheat-fallow, fine soils	FT	Yes	No	1979	7113	7764
Grant County, North Dakota, USA	spring wheat-fallow, fine soils	RT	Yes	No	1979	7790	8093
Grant County, North Dakota, USA	spring wheat-fallow, medium soils	FT	Yes	No	1979	5373	6179
Grant County, North Dakota, USA	spring wheat-fallow, medium soils	RT	Yes	No	1979	5212	6432
Grant County, North Dakota, USA	spring wheat-fallow sandy soils	FT	Yes	No	1979	3550	4999
Grant County, North Dakota, USA	spring wheat-fallow sandy soils	RT	Yes	No	1979	4794	5205
Harare, Zimbabwe	corn, sandy soil, residues removed	RT	Yes	No	1998	2387	829.688
Harare, Zimbabwe	corn, sandy soil, residues removed	FT	Yes	No	1998	2180	753.758
Harare, Zimbabwe	corn, sandy soil, residues retained	RT	Yes	No	1998	3529	1107.69
Harare, Zimbabwe	corn, sandy soil, residues removed	NT	Yes	No	1998	2491	929.957
Harare, Zimbabwe	corn, clay soil, residues removed	RT	Yes	No	1998	6098	3403.07
Harare, Zimbabwe	corn, clay soil, residues removed	FT	Yes	No	1998	5409	3275.88
Harare, Zimbabwe	corn, clay soil, residues removed	FT	Yes	No	1999	5225	3249
Harare, Zimbabwe	corn, clay soil, residues retained	RT	Yes	No	1998	6244	3826.14
Harare, Zimbabwe	corn, clay soil, residues retained	RT	Yes	No	1999	5896	3839.63
Harare, Zimbabwe	corn, clay soil, residues removed	NT	Yes	No	1998	7369	3560.22
Harare, Zimbabwe	weedy fallow, clay soil	NT	No	No	1999	6688	5253.05
Horseshoe Bend, Georgia, USA	sorhum-soybean- rye cover crop	FT	Yes	No	1992	3851	2383
Horseshoe Bend, Georgia, USA	sorhum-soybean- rye cover crop	NT	Yes	No	1992	4832	4081
Hoytville, Ohio, USA	corn-soybean	FT	Yes	No	1980	7288	6037
Hoytville, Ohio, USA	corn-soybean	FT	Yes	No	1993	7498	6125
Hoytville, Ohio, USA	corn-soybean	NT	Yes	No	1980	6842	7025
Hoytville, Ohio, USA	corn-soybean	NT	Yes	No	1993	8432	7758
Hoytville, Ohio, USA	corn-soybean	NT	Yes	No	2003	8220	8211.16
Hoytville, Ohio, USA	corn-soybean	FT	Yes	No	1980	7184	6391
Hoytville, Ohio, USA	corn-soybean	FT	Yes	No	2003	7890	7069.39
Hoytville, Ohio, USA	continuous corn	FT	Yes	No	1980	7610	6277
Hoytville, Ohio, USA	continuous corn	FT	Yes	No	1993	8769	6454
Hoytville, Ohio, USA	continuous corn	FT	Yes	No	2005	7565	6609.59
Hoytville, Ohio, USA	continuous corn	NT	Yes	No	1980	8025	7383
Hoytville, Ohio, USA	continuous corn	NT	Yes	No	1993	9797	8461
Hoytville, Ohio, USA	continuous corn	NT	Yes	No	2005	6889	9225.6
Hoytville, Ohio, USA	continuous corn	FT	Yes	No	1980	7297	6665
Hoytville, Ohio, USA	corn-oat-hay	FT	Yes	No	1980	8171	6808
Hoytville, Ohio, USA	corn-oat-hay	FT	Yes	No	1993	8551	7150
Hoytville, Ohio, USA	corn-oat-hay	NT	Yes	No	1980	7790	7523
Hoytville, Ohio, USA	corn-oat-hay	NT	Yes	No	1993	9959	8718
Hoytville, Ohio, USA	corn-oat-hay	FT	Yes	No	1980	7569	7081
Indian Head, Saskatchewan, Canada	fallow-wheat-wheat	FT	Yes	No	1992	9124	9696
Indian Head, Saskatchewan, Canada	fallow-wheat-wheat	FT	Yes	No	1992	9417	10087
Indian Head, Saskatchewan, Canada	continuous wheat	FT	No	No	1992	9087	9788
Indian Head, Saskatchewan, Canada	continuous wheat	FT	Yes	No	1992	9459	10612
Kellogg Biological Station, Hickory Corners, Michigan, USA	corn-soybean-wheat	FT	No	No	1993	5024	3263
Kellogg Biological Station, Hickory Corners, Michigan, USA	corn-soybean-wheat	NT	No	No	1993	6525	3363
Kellogg Biological Station, Hickory Corners, Michigan, USA	corn-soybean-wheat	FT	Yes	No	1993	5275	3336
Kellogg Biological Station, Hickory Corners, Michigan, USA	corn-soybean-wheat	NT	Yes	No	1993	5452	3482
Keeline, Wyoming, USA	old fallow-wheat	RT	Yes	No	1993	2770	3818
Keeline, Wyoming, USA	new fallow-wheat	RT	Yes	No	1993	2614	9838
Lamberton, Minnesota, USA	continuous corn	FT	Yes	No	1992	8601	5046
Lamberton, Minnesota, USA	continuous corn	FT	Yes	No	1992	9409	4787
Lamberton, Minnesota, USA	continuous corn	FT	Yes	No	1992	9296	5012
Lamberton, Minnesota, USA	continuous corn	FT	Yes	No	1992	8697	4307
Lancaster, Wisconsin, USA	hay cropping prior to experiment	NT	No	No	1966	4725	4299.57
Lancaster, Wisconsin, USA	continuous corn	RT	Yes	No	1991	4348	5318
Lancaster, Wisconsin, USA	continuous corn	FT	Yes	No	1991	3938	5063.91
Lancaster, Wisconsin, USA	continuous corn	NT	Yes	No	1991	4695	5767
Lancaster, Wisconsin, USA	continuous corn, residues doubled	NT	Yes	Yes	1991	5467	6793
Lancaster, Wisconsin, USA	continuous corn, residues removed	NT	Yes	No	1991	3364	5117
Lethbridge, Alberta, Canada	barley	FT	No	No	1998	5054	9787
Lethbridge, Alberta, Canada	barley	FT	No	Yes	1998	12140	22071
Lethbridge, Alberta, Canada	barley	FT	No	Yes	1998	14307	28102
Lethbridge, Alberta, Canada	barley	FT	No	Yes	1998	10152	16050
Lethbridge, Alberta, Canada	barley	FT	No	No	1973	4286	11010.2
Lethbridge, Alberta, Canada	barley	FT	No	No	1998	5578	9884
Lethbridge, Alberta, Canada	barley	FT	No	Yes	1998	9446	13083
Lethbridge, Alberta, Canada	barley	FT	No	Yes	1998	11139	16268
Lethbridge, Alberta, Canada	barley	FT	No	Yes	1998	11068	19479
Lethbridge, Alberta, Canada	continuous wheat	RT	No	No	1954	6477	9149
Lethbridge, Alberta, Canada	continuous wheat	RT	No	No	1967	6144	8792
Lethbridge, Alberta, Canada	continuous wheat	RT	No	No	1974	5774	8709
Lethbridge, Alberta, Canada	continuous wheat	RT	No	No	1985	5515	8531
Lethbridge, Alberta, Canada	continuous wheat	RT	No	No	1992	6043	8436
Lethbridge, Alberta, Canada	fallow-wheat-wheat	RT	No	No	1954	6379	9047
Lethbridge, Alberta, Canada	fallow-wheat-wheat	RT	No	No	1967	6242	8766
Lethbridge, Alberta, Canada	fallow-wheat-wheat	RT	No	No	1974	5945	8748
Lethbridge, Alberta, Canada	fallow-wheat-wheat	RT	No	No	1985	6025	8648
Lethbridge, Alberta, Canada	fallow-wheat-wheat	RT	No	No	1992	6415	8614
Lethbridge, Alberta, Canada	fallow-wheat	RT	No	No	1954	6462	9073
Lethbridge, Alberta, Canada	fallow-wheat	RT	No	No	1967	5894	8459
Lethbridge, Alberta, Canada	fallow-wheat	RT	No	No	1974	5442	8333
Lethbridge, Alberta, Canada	fallow-wheat	RT	No	No	1985	5260	8101
Lethbridge, Alberta, Canada	fallow-wheat	RT	No	No	1992	5851	7987
Lethbridge, Alberta, Canada	fallow-wheat-wheat	RT	No	No	1954	6377	9102
Lethbridge, Alberta, Canada	fallow-wheat-wheat	RT	No	No	1967	5893	8601
Lethbridge, Alberta, Canada	fallow-wheat-wheat	RT	No	No	1974	5573	8507
Lethbridge, Alberta, Canada	fallow-wheat-wheat	RT	No	No	1985	5290	8250
Lethbridge, Alberta, Canada	fallow-wheat-wheat	RT	No	No	1992	5785	8116
Lethbridge, Alberta, Canada	continuous wheat	RT	Yes	No	1992	6098	8468.79
Lethbridge, Alberta, Canada	fallow-wheat	RT	Yes	No	1992	5793	7989.95
Lethbridge, Alberta, Canada	fallow-wheat-wheat	RT	No	No	1992	5614	8144.8
Lethbridge, Alberta, Canada	fallow-wheat-wheat	RT	No	Yes	1954	6399	9204.2
Lethbridge, Alberta, Canada	fallow-wheat-wheat	RT	No	Yes	1967	6075	9212.98
Lethbridge, Alberta, Canada	fallow-wheat-wheat	RT	No	Yes	1974	5787	9335.65
Lethbridge, Alberta, Canada	fallow-wheat-wheat	RT	No	Yes	1985	5612	9326.11
Lethbridge, Alberta, Canada	fallow-wheat-wheat	RT	No	Yes	1992	6265	9307.76
Lethbridge, Alberta, Canada	fallow-wheat	FT	Yes	No	1992	5464	7529
Lethbridge, Alberta, Canada	fallow-wheat	RT	Yes	No	1992	4696	7228
Lethbridge, Alberta, Canada	fallow-wheat	FT	Yes	No	1992	4319	7174
Lethbridge, Alberta, Canada	fallow-wheat	FT	Yes	No	1992	4674	7853
Lethbridge, Alberta, Canada	fallow-wheat	NT	Yes	No	1992	4834	7931
Lethbridge, Alberta, Canada	fallow- spring wheat	FT	No	No	1910	6058	19177
Lethbridge, Alberta, Canada	fallow- spring wheat	FT	No	No	1922	5065	12298
Lethbridge, Alberta, Canada	fallow- spring wheat	FT	No	No	1940	4963	8611
Lethbridge, Alberta, Canada	fallow- spring wheat	FT	No	No	1953	5144	7888
Lethbridge, Alberta, Canada	fallow- spring wheat	FT	No	No	1967	4792	7642
Lethbridge, Alberta, Canada	fallow- spring wheat	FT	No	No	1990	4562	7366
Lethbridge, Alberta, Canada	fallow- spring wheat-spring wheat	FT	No	No	1910	6058	19177
Lethbridge, Alberta, Canada	fallow- spring wheat-spring wheat	FT	No	No	1922	4982	12346
Lethbridge, Alberta, Canada	fallow- spring wheat-spring wheat	FT	No	No	1940	4900	8716
Lethbridge, Alberta, Canada	fallow- spring wheat-spring wheat	FT	No	No	1953	4943	8061
Lethbridge, Alberta, Canada	fallow- spring wheat-spring wheat	FT	No	No	1967	4604	7791
Lethbridge, Alberta, Canada	fallow- spring wheat-spring wheat	FT	No	No	1990	4558	7516
Lethbridge, Alberta, Canada	continuous spring wheat	FT	No	No	1910	4378	19177
Lethbridge, Alberta, Canada	continuous spring wheat	FT	No	No	1922	5711	12601
Lethbridge, Alberta, Canada	continuous spring wheat	FT	No	No	1940	5609	8986
Lethbridge, Alberta, Canada	continuous spring wheat	FT	No	No	1953	5543	8434
Lethbridge, Alberta, Canada	continuous spring wheat	FT	No	No	1967	5181	8249
Lethbridge, Alberta, Canada	continuous spring wheat	FT	No	No	1990	4825	7911
Lexington, Kentucky, USA	corn with rye cover crop	FT	No	No	1989	3499	4038
Lexington, Kentucky, USA	corn with rye cover crop	FT	No	No	1992	4526	3962
Lexington, Kentucky, USA	corn with rye cover crop	FT	Yes	No	1989	3986	5217
Lexington, Kentucky, USA	corn with rye cover crop	FT	Yes	No	1992	5697	5289
Lexington, Kentucky, USA	corn with rye cover crop	FT	Yes	No	1989	4315	5307
Lexington, Kentucky, USA	corn with rye cover crop	FT	Yes	No	1989	3848	4816
Lexington, Kentucky, USA	corn with rye cover crop	FT	Yes	No	1992	5242	4843
Lexington, Kentucky, USA	corn with rye cover crop	NT	No	No	1989	4225	4910
Lexington, Kentucky, USA	corn with rye cover crop	NT	No	No	1992	4829	4875
Lexington, Kentucky, USA	corn with rye cover crop	NT	Yes	No	1989	4601	6846
Lexington, Kentucky, USA	corn with rye cover crop	NT	Yes	No	1992	4698	7104
Lexington, Kentucky, USA	corn with rye cover crop	NT	Yes	No	1989	5054	7250
Lexington, Kentucky, USA	corn with rye cover crop	NT	Yes	No	1989	4516	6030
Lexington, Kentucky, USA	corn with rye cover crop	NT	Yes	No	1992	5170	6171
Mandan, North Dakota, USA	long-term grain cropping	FT	No	No	1984	6626	7800.63
Mandan, North Dakota, USA	fallow-wheat	FT	No	No	1991	6279	7509.56
Mandan, North Dakota, USA	fallow-wheat	FT	Yes	No	1991	6385	7510.17
Mandan, North Dakota, USA	fallow-wheat	FT	Yes	No	1991	6795	7510.18
Mandan, North Dakota, USA	fallow-wheat	NT	No	No	1991	6028	7843.13
Mandan, North Dakota, USA	fallow-wheat	NT	Yes	No	1991	5640	7844.75
Mandan, North Dakota, USA	fallow-wheat	NT	Yes	No	1991	5781	7844.78
Mandan, North Dakota, USA	fallow-wheat	RT	No	No	1991	5811	7651.61
Mandan, North Dakota, USA	fallow-wheat	RT	Yes	No	1991	6084	7591.36
Mandan, North Dakota, USA	fallow-wheat	RT	Yes	No	1991	6122	7652.08
Mandan, North Dakota, USA	fallow-wheat	FT	Yes	No	1991	6509	7733.22
Mandan, North Dakota, USA	fallow-wheat	FT	No	No	1991	6752	7733.09
Mandan, North Dakota, USA	fallow-wheat	FT	Yes	No	1991	6205	7733.16
Mandan, North Dakota, USA	fallow-wheat	NT	Yes	No	1991	7348	8161.51
Mandan, North Dakota, USA	fallow-wheat	NT	No	No	1991	7060	8161.23
Mandan, North Dakota, USA	fallow-wheat	NT	Yes	No	1991	6986	8161.37
Mandan, North Dakota, USA	fallow-wheat	RT	Yes	No	1991	7043	7811.89
Mandan, North Dakota, USA	fallow-wheat	RT	No	No	1991	6568	7811.81
Mandan, North Dakota, USA	fallow-wheat	RT	Yes	No	1991	7074	7811.85
Manhattan, Kansas, USA	continuous soybeans	FT	Yes	No	1986	4299	4880
Manhattan, Kansas, USA	continuous soybeans	NT	Yes	No	1986	4547	5323
Manhattan, Kansas, USA	soybean/wheat	FT	Yes	No	1992	4559	4736
Manhattan, Kansas, USA	soybean/wheat	NT	Yes	No	1992	5255	5437
Manhattan, Kansas, USA	soybean/wheat	RT	Yes	No	1992	4874	5074.21
Manhattan, Kansas, USA	sorghum/soybean	FT	Yes	No	1986	4633	5179
Manhattan, Kansas, USA	sorghum/soybean	NT	Yes	No	1986	4974	5670
Manhattan, Kansas, USA	continuous sorghum	FT	Yes	No	1986	5006	5065
Manhattan, Kansas, USA	continuous sorghum	NT	Yes	No	1986	5012	5498
Manhattan, Kansas, USA	continuous wheat	FT	Yes	No	1992	5052	4746
Manhattan, Kansas, USA	continuous wheat	NT	Yes	No	1992	5269	5315
Manhattan, Kansas, USA	continuous wheat	RT	Yes	No	1992	4858	5037
Melfort, Saskatchewan, Canada	fallow-wheat-wheat	RT	No	No	1992	13101	8893
Melfort, Saskatchewan, Canada	fallow-wheat-wheat	RT	Yes	No	1992	12680	8895
Melfort, Saskatchewan, Canada	continuous wheat	RT	No	No	1992	14607	9512
Melfort, Saskatchewan, Canada	continuous wheat	RT	Yes	Yes	1992	13778	9520
Morrow plots, Champaign-Urbanna, Illinois, USA	continuous corn	FT	No	No	1955	6629	4490.92
Morrow plots, Champaign-Urbanna, Illinois, USA	continuous corn	FT	No	No	1991	6472	4355.94
Morrow plots, Champaign-Urbanna, Illinois, USA	continuous corn	FT	Yes	No	1991	7143	6356.94
Morrow plots, Champaign-Urbanna, Illinois, USA	continuous corn	FT	Yes	No	1955	8274	8880.13
Morrow plots, Champaign-Urbanna, Illinois, USA	continuous corn	FT	Yes	No	1991	7986	7234.79
Morrow plots, Champaign-Urbanna, Illinois, USA	corn-oats	FT	No	No	1955	8052	4458.03
Morrow plots, Champaign-Urbanna, Illinois, USA	corn-soybean	FT	Yes	No	1991	7650	4899.66
Morrow plots, Champaign-Urbanna, Illinois, USA	corn-soybean	FT	Yes	No	1991	7841	5649.5
Morrow plots, Champaign-Urbanna, Illinois, USA	corn-soybean	FT	Yes	No	1955	9037	7868.94
Morrow plots, Champaign-Urbanna, Illinois, USA	corn-soybean	FT	Yes	No	1991	7591	6149.28
Morrow plots, Champaign-Urbanna, Illinois, USA	corn-oats-hay	FT	No	No	1955	8527	5220.64
Morrow plots, Champaign-Urbanna, Illinois, USA	corn-oats-hay	FT	No	No	1991	8418	5161.1
Morrow plots, Champaign-Urbanna, Illinois, USA	corn-oats-hay	FT	Yes	No	1955	8669	5220.64
Morrow plots, Champaign-Urbanna, Illinois, USA	corn-oats-hay	FT	Yes	No	1991	8755	5819.88
Morrow plots, Champaign-Urbanna, Illinois, USA	corn-oats-hay	FT	Yes	No	1955	10256	7948.73
Morrow plots, Champaign-Urbanna, Illinois, USA	corn-oats-hay	FT	Yes	No	1991	9157	6588.21
Otis, Colorado, USA	corn-soybean-wheat	FT	Yes	No	2005	3732	6026.67
Parkgrass, Rothamsted, England	grass hay	NT	Yes	No	1876	10296	22487.5
Parkgrass, Rothamsted, England	grass hay	NT	Yes	No	1932	9735	23507.3
Parkgrass, Rothamsted, England	grass hay	NT	Yes	No	1959	9504	23922.4
Parkgrass, Rothamsted, England	grass hay	NT	Yes	No	1991	9471	24384
Parkgrass, Rothamsted, England	grass hay	NT	Yes	No	2002	9306	24396.8
Parkgrass, Rothamsted, England	grass hay	NT	Yes	Yes	1876	11583	22623.9
Parkgrass, Rothamsted, England	grass hay	NT	Yes	Yes	1932	9306	25366.2
Parkgrass, Rothamsted, England	grass hay	NT	Yes	Yes	1959	10098	26508
Parkgrass, Rothamsted, England	grass hay	NT	Yes	Yes	1991	10989	27816.4
Parkgrass, Rothamsted, England	grass hay	NT	Yes	Yes	2002	11022	28177.8
Parkgrass, Rothamsted, England	grass hay	NT	No	No	1876	11154	21579.2
Parkgrass, Rothamsted, England	grass hay	NT	No	No	1886	10395	21192.2
Parkgrass, Rothamsted, England	grass hay	NT	No	No	1932	11286	19012.1
Parkgrass, Rothamsted, England	grass hay	NT	No	No	1959	10857	17944.9
Parkgrass, Rothamsted, England	grass hay	NT	No	No	1966	10197	17689.2
Parkgrass, Rothamsted, England	grass hay	NT	No	No	1972	10197	17453.9
Parkgrass, Rothamsted, England	grass hay	NT	No	No	1985	10296	17021.9
Parkgrass, Rothamsted, England	grass hay	NT	No	No	1991	10131	16826.1
Parkgrass, Rothamsted, England	grass hay	NT	No	No	2002	10758	16394.8
Riesel, Texas, USA	long-term corn cropping	FT	Yes	No	1998	6760	6143
Rodale, Kutztown, Pennsylvania, USA	low input - cash grain, cover crops	FT	No	No	1992	7832	6785
Rodale, Kutztown, Pennsylvania, USA	conventional cash grain	FT	Yes	No	1981	5220	5945.01
Rodale, Kutztown, Pennsylvania, USA	conventional cash grain	FT	Yes	No	1992	7583	6135
Rodale, Kutztown, Pennsylvania, USA	low input - manure	FT	No	Yes	1992	8022	6833
Rosemount, Minnesota, USA	continuous corn, residues removed	RT	Yes	No	1980	9020	4355
Rosemount, Minnesota, USA	continuous corn, residues removed	FT	Yes	No	1980	9380	4344
Rosemount, Minnesota, USA	continuous corn, residues removed	NT	Yes	No	1980	9820	4373
Rosemount, Minnesota, USA	continuous corn, residues removed	RT	Yes	No	1992	8680	4158
Rosemount, Minnesota, USA	continuous corn, residues removed	RT	Yes	No	1992	8170	4546
Rosemount, Minnesota, USA	continuous corn, residues removed	FT	Yes	No	1992	9350	4054
Rosemount, Minnesota, USA	continuous corn, residues removed	FT	Yes	No	1992	9550	4395
Rosemount, Minnesota, USA	continuous corn, residues removed	NT	Yes	No	1992	9140	4292
Rosemount, Minnesota, USA	continuous corn, residues removed	NT	Yes	No	1992	8780	4764
Rosemount, Minnesota, USA	continuous corn, residues removed	RT	Yes	No	2002	8917	4007
Rosemount, Minnesota, USA	continuous corn, residues removed	RT	Yes	No	2002	9066	4608
Rosemount, Minnesota, USA	continuous corn, residues removed	FT	Yes	No	2002	9802	3875
Rosemount, Minnesota, USA	continuous corn, residues removed	FT	Yes	No	2002	10143	4378
Rosemount, Minnesota, USA	continuous corn, residues removed	NT	Yes	No	2002	9493	4198
Rosemount, Minnesota, USA	continuous corn, residues removed	NT	Yes	No	2002	9821	4983
Rosemount, Minnesota, USA	continuous corn, residues retained	RT	Yes	No	1980	9490	4352
Rosemount, Minnesota, USA	continuous corn, residues retained	FT	Yes	No	1980	10390	4341
Rosemount, Minnesota, USA	continuous corn, residues retained	NT	Yes	No	1980	9430	4370
Rosemount, Minnesota, USA	continuous corn, residues retained	RT	Yes	No	1992	9470	4332
Rosemount, Minnesota, USA	continuous corn, residues retained	RT	Yes	No	1992	10110	5398
Rosemount, Minnesota, USA	continuous corn, residues retained	FT	Yes	No	1992	9470	4249
Rosemount, Minnesota, USA	continuous corn, residues retained	FT	Yes	No	1992	9660	5262
Rosemount, Minnesota, USA	continuous corn, residues retained	NT	Yes	No	1992	8540	4448
Rosemount, Minnesota, USA	continuous corn, residues retained	NT	Yes	No	1992	10710	5682
Rosemount, Minnesota, USA	continuous corn, residues retained	RT	Yes	No	2002	11562	4262
Rosemount, Minnesota, USA	continuous corn, residues retained	RT	Yes	No	2002	10155	5912
Rosemount, Minnesota, USA	continuous corn, residues retained	FT	Yes	No	2002	11186	4135
Rosemount, Minnesota, USA	continuous corn, residues retained	FT	Yes	No	2002	10761	5583
Rosemount, Minnesota, USA	continuous corn, residues retained	NT	Yes	No	2002	8844	4443
Rosemount, Minnesota, USA	continuous corn, residues retained	NT	Yes	No	2002	10650	6535
Saginaw Valley, Michigan, USA	navy beans-sugarbeets	FT	Yes	No	1972	6235	6952
Saginaw Valley, Michigan, USA	navy beans-sugarbeets	FT	Yes	No	1981	5393	6445
Saginaw Valley, Michigan, USA	navy beans-sugarbeets	FT	Yes	No	1991	5393	6186
Saginaw Valley, Michigan, USA	navy beans-sugarbeets	FT	Yes	No	1992	9245	6142
Saginaw Valley, Michigan, USA	corn-sugarbeets	FT	Yes	No	1972	6628	7001
Saginaw Valley, Michigan, USA	corn-sugarbeets	FT	Yes	No	1981	6075	6679
Saginaw Valley, Michigan, USA	corn-sugarbeets	FT	Yes	No	1991	6154	6637
Saginaw Valley, Michigan, USA	corn-sugarbeets	FT	Yes	No	1992	10120	6607
Saginaw Valley, Michigan, USA	corn-corn-navy beans-sugarbeets	FT	Yes	No	1972	6213	7001
Saginaw Valley, Michigan, USA	corn-corn-navy beans-sugarbeets	FT	Yes	No	1981	6017	6615
Saginaw Valley, Michigan, USA	corn-corn-navy beans-sugarbeets	FT	Yes	No	1991	6017	6531
Saginaw Valley, Michigan, USA	corn-corn-corn-sugarbeets	FT	Yes	No	1972	6565	7001
Saginaw Valley, Michigan, USA	corn-corn-corn-sugarbeets	FT	Yes	No	1981	6323	6720
Saginaw Valley, Michigan, USA	corn-corn-corn-sugarbeets	FT	Yes	No	1991	6484	6788
Saginaw Valley, Michigan, USA	corn-corn-corn-sugarbeets	FT	Yes	No	1992	9986	6752
Saginaw Valley, Michigan, USA	oats-alfalfa-navy beans_sugar beets	FT	Yes	No	1972	6489	6995
Saginaw Valley, Michigan, USA	oats-alfalfa-navy beans_sugar beets	FT	Yes	No	1981	5781	6545
Saginaw Valley, Michigan, USA	oats-alfalfa-navy beans_sugar beets	FT	Yes	No	1991	5663	6300
Saginaw Valley, Michigan, USA	oats-navy bean-sugarbeets	FT	Yes	No	1972	6410	6995
Saginaw Valley, Michigan, USA	oats-navy bean-sugarbeets	FT	Yes	No	1981	5584	6515
Saginaw Valley, Michigan, USA	oats-navy bean-sugarbeets	FT	Yes	No	1991	5584	6339
Seminole, Texas, USA	longterm cotton cropping	FT	Yes	No	1992	390	2037
Sidney, Nebraska, USA	winter wheat - fallow	FT	No	No	1993	4218	10943
Sidney, Nebraska, USA	winter wheat - fallow	NT	No	No	1993	5186	16609
Sidney, Nebraska, USA	winter wheat - fallow	RT	No	No	1993	4666	13247
Sterling, Colorado, USA	wheat-corn-millet-fallow, sideslope	NT	Yes	No	1992	3842	6250
Sterling, Colorado, USA	wheat-fallow, sideslope	NT	Yes	No	1992	4544	6200
Sterling, Colorado, USA	wheat-corn-millet-fallow, summit	NT	Yes	No	1992	4155	6945
Sterling, Colorado, USA	wheat-fallow, summit	NT	Yes	No	1992	4111	6882
Sterling, Colorado, USA	wheat-corn-millet-fallow, toeslope	NT	Yes	No	1992	3749	7255
Sterling, Colorado, USA	wheat-fallow, toeslope	NT	Yes	No	1992	3623	7197
Stratton, Colorado, USA	wheat-corn-millet-fallow, sideslope	NT	Yes	No	1992	4979	6546
Stratton, Colorado, USA	wheat-fallow, sideslope	NT	Yes	No	1992	4285	6424
Stratton, Colorado, USA	wheat-corn-millet-fallow, summit	NT	Yes	No	1992	5963	9124
Stratton, Colorado, USA	wheat-fallow, summit	NT	Yes	No	1992	4581	8979
Stratton, Colorado, USA	wheat-corn-millet-fallow, toeslope	NT	Yes	No	1992	5889	9561
Stratton, Colorado, USA	wheat-fallow, toeslope	NT	Yes	No	1992	5361	9401
Syracuse, Nebraska, USA	long-term cropping ending in corn-soybean	FT	Yes	No	1996	7162	7191
Temple, Texas, USA	long-term corn cropping	FT	Yes	No	1998	5899	6160
Treynor, Iowa, USA	long-term corn-soybean cropping	NT	Yes	No	1998	3959	7523.63
Valentine, Nebraska, USA	longterm cropping ending in alfalfa	FT	No	No	1992	1760	4684
Versailles, France	longterm bare fallow + NH4NO3	FT	Yes	No	1929	7350	11130
Versailles, France	longterm bare fallow + NH4NO3	FT	Yes	No	1963	3978	3264
Versailles, France	longterm bare fallow + NH4NO3	FT	Yes	No	1997	3426	2947
Versailles, France	longterm bare fallow + (NH4)2SO4	FT	Yes	No	1929	7020	11130
Versailles, France	longterm bare fallow + (NH4)2SO4	FT	Yes	No	1963	3960	3264
Versailles, France	longterm bare fallow + (NH4)2SO4	FT	Yes	No	1997	3696	2947
Versailles, France	longterm bare fallow + manure	FT	No	Yes	1929	8076	11130
Versailles, France	longterm bare fallow + manure	FT	No	Yes	1963	9624	7038
Versailles, France	longterm bare fallow + manure	FT	No	Yes	1997	10500	7089
Versailles, France	longterm bare fallow + NaNO3	FT	Yes	No	1929	7680	11130
Versailles, France	longterm bare fallow + NaNO3	FT	Yes	No	1963	4032	3264
Versailles, France	longterm bare fallow + NaNO3	FT	Yes	No	1997	3324	2947
Versailles, France	initial value	FT	No	No	1929	7397	11130
Versailles, France	longterm bare fallow	FT	No	No	1963	4176	3264
Versailles, France	longterm bare fallow	FT	No	No	1997	2952	2947
Versailles, France	longterm bare fallow	FT	No	No	2008	2724	2889
West Lafayette, Indiana, USA	corn-soybean	RT	Yes	No	1992	9605	5590
West Lafayette, Indiana, USA	corn-soybean	FT	Yes	No	1992	9131	5414
West Lafayette, Indiana, USA	corn-soybean	NT	Yes	No	1992	9773	6359
Woodslee, Ontario, Canada	corn to corn-soybean	FT	Yes	No	1998	8631	5149.89
Woodslee, Ontario, Canada	corn to corn-soybean	NT	Yes	No	1998	8803	6039.97

## Sheet: Explanation
Tillage Designations	Type
FT	Full tillage
RT	Reduced tillage
NT	No-till or No Tillage
