# Supplementary material for: Counterfactual scenarios reveal historical impact of cropland management on soil organic carbon stocks in the United States
Source: Sci Rep. 2023 Sep 4;13:14564. doi: 10.1038/s41598-023-41307-x (PMC10477333; doi:10.1038/s41598-023-41307-x)
Supplement: Supplementary file 2 — Supplementary Information 2. [file 41598_2023_41307_MOESM2_ESM.xlsx]

## Sheet: SMN Data
State Name	County Name	Soil Monitoring Network State Point Identifier	Year	Crop	Observed SOC (g C m-2)	Standard Deviation of Observed SOC	Modeled SOC (g C m-2)
Alabama	Escambia	AL_1	2012	Wheat	3880.83	289.317	2388.91
Alabama	Henry	AL_2	2012	Fallow	1503.99	43.2923	2057.37
Alabama	Henry	AL_3	2012	Peanuts	2125.98	368.382	2087.9
Alabama	Houston	AL_4	2012	Cotton	3644.1	622.051	1116.95
Alabama	Houston	AL_5	2012	Small Grains	1983.82	135.03	2445.73
Alabama	Monroe	AL_7	2012	Cotton	2716.61	284.553	3457.56
Alabama	Montgomery	AL_9	2013	Cotton	1849.75	129.149	2302.22
Alabama	Shelby	AL_10	2013	Cotton	4616.48	622.335	3704.12
Colorado	Adams	CO_1	2012	Fallow	2790.95	332.312	5995.09
Colorado	Adams	CO_2	2012	Wheat	2855.52	201.491	4120.36
Colorado	Arapahoe	CO_4	2013	Fallow	1990.93	101.431	5053.9
Colorado	Arapahoe	CO_5	2013	Wheat	2018.96	207.142	8902.5
Colorado	Baca	CO_6	2012	Wheat	1778.21	194.875	5464.35
Colorado	Baca	CO_7	2012	Corn	1475.81	72.9964	4105.79
Colorado	Elbert	CO_9	2013	Fallow	1581.23	64.6098	3266.28
Colorado	Kit Carson	CO_10	2012	Corn	3005.42	73.3949	6556.94
Colorado	Larimer	CO_11	2012	Hay Legume	4836.14	199.495	10546.3
Colorado	Morgan	CO_12	2012	Corn	2237.9	187.1	8128.01
Colorado	Prowers	CO_13	2012	Set-aside	3136.66	124.267	7095.39
Colorado	Washington	CO_14	2012	Wheat	1697.95	235.229	2235.94
Georgia	Baker	GA_1	2012	Cotton	1344.76	309.745	2371.39
Georgia	Berrien	GA_2	2012	Peanuts	2396.21	124.728	2477.88
Georgia	Cook	GA_3	2012	Cotton	3561.04	192.738	1745.02
Georgia	Gordon	GA_4	2013	Soybeans	4646.22	323.379	5331.56
Georgia	Irwin	GA_5	2012	Cotton	3361.17	101.701	1675.75
Georgia	Miller	GA_7	2012	Peanuts	2667.95	222.043	1904.07
Iowa	Audubon	IA_1	2012	Corn	9410.63	1615.96	7892.48
Iowa	Audubon	IA_2	2012	Hay Legume	7746.65	269.935	8318.53
Iowa	Audubon	IA_3	2012	Corn	4803.09	208.107	7965.43
Iowa	Boone	IA_4	2006	Soybeans	6695.64	905.277	5020.19
Iowa	Boone	IA_4	2017	Hay Grass	6426.42	868.908	5495.25
Iowa	Carroll	IA_5	2012	Corn	2822.68	148.034	8375.83
Iowa	Carroll	IA_6	2012	Corn	6106.53	420.706	8334.26
Iowa	Carroll	IA_7	2012	Soybeans	8473.06	193.497	8126.24
Iowa	Cass	IA_9	2012	Soybeans	6446.31	188.88	8801.19
Iowa	Dallas	IA_12	2013	Corn	6988.43	503.556	8957.2
Iowa	Dallas	IA_13	2006	Corn	10357.7	644.45	6451.9
Iowa	Dallas	IA_13	2017	Corn	10250.2	253.222	6539.91
Iowa	Dallas	IA_14	2006	Corn	7242.24	1104.03	5811.79
Iowa	Dallas	IA_14	2017	Soybeans	7486.55	1351.98	6064.65
Iowa	Des Moines	IA_15	2006	Soybeans	7392.09	481.216	6588.13
Iowa	Des Moines	IA_15	2017	Soybeans	7564.45	631.371	6875.11
Iowa	Des Moines	IA_16	2006	Soybeans	6285.65	575.46	7088.91
Iowa	Des Moines	IA_16	2016	Corn	6145.1	263.267	7514.95
Iowa	Floyd	IA_17	2006	Soybeans	7606.87	1265.76	5593.46
Iowa	Floyd	IA_17	2016	Corn	7655.49	1340.58	5705.36
Iowa	Floyd	IA_18	2006	Soybeans	6676.24	682.92	6563.41
Iowa	Floyd	IA_18	2016	Soybeans	7893.83	561.777	6933.98
Iowa	Louisa	IA_19	2006	Corn	2590.57	340.052	6849.1
Iowa	Louisa	IA_19	2016	Corn	2685.34	330.086	7134.84
Iowa	Monona	IA_20	2013	Soybeans	6830.86	290.7	10878.7
Iowa	Page	IA_21	2013	Corn	8766.43	500.654	8893.6
Iowa	Polk	IA_22	2006	Corn	12855.8	647.423	6688.45
Iowa	Polk	IA_22	2017	Corn	12416.3	907.783	6916
Iowa	Polk	IA_23	2006	Cons. Res. Program (CRP)	5887.02	415.104	4695.74
Iowa	Polk	IA_23	2017	Cons. Res. Program (CRP)	6081.58	340.063	5046.73
Iowa	Washington	IA_26	2006	Corn	7388.85	488.001	7013.03
Iowa	Washington	IA_26	2016	Soybeans	7847.99	167.13	7323.1
Iowa	Washington	IA_27	2006	Corn	5295.28	798.735	4916.83
Iowa	Washington	IA_27	2016	Soybeans	6271.14	1007.22	5051.24
Iowa	Worth	IA_28	2006	Corn	11156.9	1429.29	5077.78
Iowa	Worth	IA_28	2017	Corn	10343.5	187.481	5422.4
Iowa	Worth	IA_29	2006	Corn	10174.5	1171.4	7132.99
Iowa	Worth	IA_29	2016	Soybeans	10079.5	936.656	7125.48
Idaho	Bonneville	ID_2	2012	Potatoes	3887.24	222.934	4672.39
Idaho	Bonneville	ID_3	2012	Wheat	5939.7	110.121	5846.89
Idaho	Bonneville	ID_4	2012	Barley	3810.16	187.774	5914.78
Idaho	Bonneville	ID_5	2012	Hay Legume	4657.11	336.492	5339.65
Idaho	Butte	ID_6	2012	Hay Legume Mix	2547.35	1858.21	4551.2
Idaho	Clark	ID_7	2012	Hay Legume Mix	4687.24	83.7549	9450.04
Idaho	Fremont	ID_8	2012	Barley	2761.66	146.716	6205.4
Idaho	Jefferson	ID_9	2012	Wheat	1433.32	158.829	1824.13
Idaho	Jefferson	ID_10	2012	Wheat	5423.07	1003.07	10010.5
Idaho	Madison	ID_11	2012	Hay Legume	3440.85	390.042	6150.16
Idaho	Madison	ID_12	2012	Wheat	2961.04	432.35	5267.11
Idaho	Madison	ID_13	2012	Wheat	3636.95	74.3598	6149.78
Idaho	Teton	ID_14	2012	Barley	5477.83	1326.84	6063.21
Illinois	Christian	IL_1	2012	Soybeans	4720.98	696.645	6890.95
Illinois	Douglas	IL_2	2006	Soybeans	7754.5	914.951	6530.19
Illinois	Douglas	IL_2	2016	Corn	7822.34	331.661	6888.73
Illinois	Fayette	IL_3	2013	Soybeans	1822.91	79.0945	4850.57
Illinois	Fulton	IL_4	2012	Soybeans	5623.28	759.716	13263
Illinois	Fulton	IL_5	2006	Soybeans	4076.61	171.437	8250.38
Illinois	Fulton	IL_5	2016	Corn	3551.25	245.24	8119.99
Illinois	Jersey	IL_6	2012	Soybeans	3865.37	253.654	6835.19
Illinois	McDonough	IL_7	2006	Corn	3285.32	262.669	5977.85
Illinois	McDonough	IL_7	2016	Soybeans	3443.69	318.309	6393.33
Illinois	McLean	IL_8	2012	Soybeans	5285.24	734.218	7811.2
Illinois	Macon	IL_9	2012	Soybeans	7534.57	216.457	7493.54
Illinois	Menard	IL_10	2013	Soybeans	2286.17	286.685	6436.77
Illinois	Morgan	IL_11	2012	Corn	8468.44	442.142	7445.27
Illinois	Moultrie	IL_12	2006	Soybeans	7809.01	264.311	6049.5
Illinois	Moultrie	IL_12	2016	Corn	7135.81	250.845	6393.58
Illinois	Moultrie	IL_13	2007	Soybeans	8708.07	425.347	6267.38
Illinois	Moultrie	IL_13	2016	Corn	8267.54	347.606	6600.96
Illinois	Moultrie	IL_14	2007	Soybeans	10039.9	678.218	7314.87
Illinois	Moultrie	IL_14	2016	Soybeans	10051.3	460.526	7755.08
Illinois	Piatt	IL_15	2012	Soybeans	8641.17	932.606	7456.38
Illinois	Shelby	IL_17	2006	Soybeans	8628.66	704.167	6821.68
Illinois	Shelby	IL_17	2016	Corn	8337.32	353.468	6927.75
Illinois	Tazewell	IL_18	2012	Soybeans	13180.8	836.288	8295.17
Illinois	Warren	IL_19	2006	Corn	10627.9	346.857	9017.69
Illinois	Warren	IL_19	2016	Soybeans	3354.66	140.949	9512.67
Illinois	Warren	IL_20	2006	Soybeans	3332	64.4082	6591.81
Illinois	Warren	IL_20	2016	Corn	7950.81	356.873	6736.5
Illinois	Warren	IL_21	2006	Corn	8227.32	104.628	6573.04
Illinois	Warren	IL_21	2016	Soybeans	9783.35	326.472	7049.14
Illinois	Woodford	IL_22	2012	Corn	8149.52	346.629	6888.85
Illinois	Woodford	IL_23	2012	Corn	3432.61	140.191	6205.61
Minnesota	Mower	MN_1	2007	Corn	9125.56	131.006	6079.06
Minnesota	Mower	MN_2	2007	Corn	7254.71	537.228	5812.54
Minnesota	Mower	MN_2	2017	Corn	7702.1	546.553	6021.98
Minnesota	Mower	MN_3	2007	Soybeans	7108.62	502.515	5022.75
Minnesota	Mower	MN_3	2016	Corn	7088.59	859.376	5316.57
Minnesota	Murray	MN_4	2006	Corn	6587.06	607.906	5974.51
Minnesota	Murray	MN_4	2017	Soybeans	5874.82	590.873	6130.21
Minnesota	Murray	MN_5	2006	Cons. Res. Program (CRP)	4584.88	657.214	5151.72
Minnesota	Murray	MN_5	2017	Cons. Res. Program (CRP)	4199.06	493.373	5459.21
Minnesota	Murray	MN_6	2006	Corn	7358.7	2109.39	7381.54
Minnesota	Murray	MN_6	2017	Soybeans	6733.53	1655.07	7554.82
Minnesota	Nobles	MN_7	2006	Corn	7428.83	645.397	5241.07
Minnesota	Nobles	MN_7	2017	Soybeans	7735.51	611.643	5342.37
Nebraska	Boone	NE_1	2007	Soybeans	5039.05	899.511	11358.8
Nebraska	Boone	NE_1	2017	Soybeans	4083.55	733.067	10885.7
Nebraska	Boone	NE_2	2007	Soybeans	5526.82	122.834	5735.4
Nebraska	Boone	NE_2	2017	Corn	4693.12	468.701	6121.3
Nebraska	Butler	NE_3	2007	Soybeans	3441.62	200.317	6713.65
Nebraska	Butler	NE_3	2017	Soybeans	2799.47	425.581	7056.11
Nebraska	Madison	NE_4	2007	Hay Legume	5014.5	149.688	2594.81
Nebraska	Madison	NE_4	2016	Soybeans	4624.76	242.097	2718.58
Nebraska	Nance	NE_5	2007	Corn	3846.9	1025.73	4784.37
Nebraska	Nance	NE_5	2016	Corn	2759.47	931.389	4603.61
Nebraska	Polk	NE_6	2007	Corn	2194.51	201.292	6276.42
Nebraska	Polk	NE_6	2017	Corn	1997.44	247.573	6869.44
Nebraska	Seward	NE_7	2007	Corn	4311.27	722.393	6608.08
Nebraska	Seward	NE_7	2016	Soybeans	3387.14	829.221	7090.65
Nebraska	Seward	NE_8	2007	Corn	5301.17	388.26	6168.44
Nebraska	Seward	NE_8	2016	Corn	5104.65	399.308	6644.74
Nebraska	York	NE_9	2007	Corn	2795.54	270.378	5852.04
Nebraska	York	NE_9	2017	Soybeans	2459.59	655.25	6444.29
Nebraska	York	NE_10	2007	Soybeans	5858.95	145.256	6860.55
Nebraska	York	NE_10	2017	Soybeans	5093.1	467.248	7309.41
New Mexico	Roosevelt	NM_2	2013	Wheat	1313.81	91.774	2928.84
Pennsylvania	Berks	PA_1	2013	Corn	5110.76	562.003	6326.1
Pennsylvania	Chester	PA_2	2013	Corn	6104.58	510.928	6175.6
Pennsylvania	Columbia	PA_3	2012	Hay Legume Mix	4661.94	356.988	6766.05
Pennsylvania	Cumberland	PA_4	2012	Corn	4131.55	343.283	8381.62
Pennsylvania	Cumberland	PA_5	2012	Corn	4896.19	46.6752	6958.71
Pennsylvania	Cumberland	PA_6	2012	Corn	6060.56	599.959	9591.73
Pennsylvania	Franklin	PA_7	2012	Wheat	4028.27	399.15	6405.72
Pennsylvania	Franklin	PA_8	2012	Hay Grass	3635.93	318.075	9443.28
Pennsylvania	Lancaster	PA_10	2013	Corn	5175.2	134.258	7328.83
Pennsylvania	Union	PA_11	2012	Soybeans	3651.09	294.267	7535.36
Pennsylvania	Union	PA_12	2012	Corn	5915.8	404.942	7020.19
Pennsylvania	Union	PA_13	2012	Corn	8145.5	1106.29	8000.7
Texas	Bailey	TX_1	2012	Cotton	1725.73	209.752	2640.71
Texas	Crosby	TX_4	2012	Wheat	3294.46	107.693	3703.82
Texas	Hale	TX_5	2012	Fallow	2634.95	193.372	5688.09
Texas	Hockley	TX_6	2012	Fallow	2381.44	69.3165	3695.75
Texas	Lamb	TX_7	2012	Cotton	2313.91	12.8756	3617.08
Texas	Lamb	TX_8	2012	Cotton	3826.87	239.686	4030.14
Texas	Lubbock	TX_9	2012	Cotton	2591.38	262.482	5269.39
Texas	Randall	TX_11	2012	Wheat	3127.08	117.156	5141.58
